# Supplementary material for: Microbiota characterization of Exaiptasia diaphana from the Great Barrier Reef
Source: Anim Microbiome. 2020 Apr 5;2:10. doi: 10.1186/s42523-020-00029-5 (PMC7807684; doi:10.1186/s42523-020-00029-5)
Supplement: Supplementary file 8 — Additional file 8: Table S10. Taxonomic naming and sequence data of the core AIMS1–4 ASVs. [file 42523_2020_29_MOESM8_ESM.xlsx]

## Sheet: CoreASVs
	Relative abundance across all AIMS1-4 samples (%)	Phylum	Class	Order	Family	Genus	Species	Sequence
1	5.09292	p__Proteobacteria	c__Alphaproteobacteria	o__Rhodobacterales	f__Rhodobacteraceae	g__Thalassobius	s__	GTCCACACCGTAAACGATGAATGCCAGTCGTCGGGTAGCATGCTATTCGGTGACACACCTAACGGATTAAGCATTCCGCCTGGGGAGTACGGTCGCAAGATTAAAACTCAAAGGAATTGACGGGGGCCCGCACAAGCGGTGGAGCATGTGGTTTAATTCGAAGCAACGCGCAGAACCTTACCAACCCTTGACATCCTGTGCCACATCCAGAGATGGATGGTTCCCTTCGGGGACGCAGTGACAGGTGCTGCATGGCT
2	3.97902	p__Bacteroidetes	c__Bacteroidia	o__Chitinophagales	f__Saprospiraceae	g__	s__	GTCCACGCCCTAAACGATGTTTACTCGATATGGGACTTCGGTTCCGTGTCCAAGGGAAACCGTTAAGTAAACCACCTGGGGAGTACGTTCGCAAGAATGAAACTCAAAGGAATTGACGGGGGTCCGCACAAGCGGTGGAGCATGTGGTTTAATTCGATGATACGCGAGGAACCTTACCTGGGCTCGAACGCTACTGGACAGTCCCTGAAAGGGGATTTCTCTTCGGAGCTGGTAGTGAGGTGCTGCATGGTT
3	3.59356	p__Proteobacteria	c__Alphaproteobacteria	o__Rhodobacterales	f__Rhodobacteraceae	g__Sedimentitalea	s__	GTCCACACCGTAAACGATGAATGCCAGACGTCGGCTAGCATGCTAGTCGGTGTCACACCTAACGGATTAAGCATTCCGCCTGGGGAGTACGGCCGCAAGGTTAAAACTCAAAGGAATTGACGGGGGCCCGCACAAGCGGTGGAGCATGTGGTTTAATTCGAAGCAACGCGCAGAACCTTACCAACCCTTGACATCCTGGGACCGCCAGAGAGATCTGGTTTCCACTTCGGTGGCTCAGTGACAGGTGCTGCATGGCT
4	3.30364	p__Proteobacteria	c__Gammaproteobacteria	o__Alteromonadales	f__Alteromonadaceae	g__Alteromonas	s__	GTCCACACCGTAAACGCTGTCTACTAGCTGTGTGTGTCTTTAAGACGTGCGTAGCGAAGCTAACGCGCTAAGTAGACCGCCTGGGGAGTACGGCCGCAAGGTTAAAACTCAAATGAATTGACGGGGGCCCGCACAAGCGGTGGAGCATGTGGTTTAATTCGATGCAACGCGAAGAACCTTACCTACACTTGACATGCTGAGAAGTTACTAGAGATAGTTTCGTGCCTTCGGGAACTCAGACACAGGTGCTGCATGGCT
5	2.74001	p__Proteobacteria	c__Gammaproteobacteria	o__Alteromonadales	f__Marinobacteraceae	g__Marinobacter	s__	GTCCACGCCGTAAACGATGTCTACTAGCCGTTGGGACTCTTGAAGTCTTAGTGGCGCAGCTAACGCACTAAGTAGACCGCCTGGGGAGTACGGCCGCAAGGTTAAAACTCAAATGAATTGACGGGGGCCCGCACAAGCGGTGGAGCATGTGGTTTAATTCGACGCAACGCGAAGAACCTTACCTGGCCTTGACATGCAGAGAACTTTCCAGAGATGGATTGGTGCCTTCGGGAGCTCTGACACAGGTGCTGCATGGCC
6	2.65356	p__Proteobacteria	c__Alphaproteobacteria	o__Rhodobacterales	f__Rhodobacteraceae	g__Thalassobius	s__	GTCCACACCGTAAACGATGAATGCCAGTCGTCGGGTAGCATGCTATTCGGTGACACACCTAACGGATTAAGCATTCCGCCTGGGGAGTACGGTCGCAAGATTAAAACTCAAAGGAATTGACGGGGGCCCGCACAAGCGGTGGAGCATGTGGTTTAATTCGAAGCAACGCGCAGAACCTTACCAACCCTTGACATCCTGTGCCACATCCAGAGGTGGATGGTTCCCTTCGGGGACGCAGTGACAGGTGCTGCATGGCT
7	2.00606	p__Proteobacteria	c__Deltaproteobacteria	o__Oligoflexales	f__Oligoflexaceae	g__	s__	GTCCACGCCGTAAACGATGGTCACTAGGTGTTTGGTGGATTAACCCACTGAGTACCAAAGCTCACGCATTAAGTGACCCGCCTGGGGAGTACGGTCGCAAGGCTAAAACTCAAAGGAATTGACGGGGGCCCGCACAAGCGGTGGAGTATGTGGTTTAATTCGAAGCAACGCGAAGAACCTTACCTGGCCTTGACATCCCGTGACAATCTCAGAGATGAGACTTTCCCTTCGGGGACGCGGTGACAGGTGCTGCATGGCT
8	1.93192	p__Proteobacteria	c__Alphaproteobacteria	o__Rhodobacterales	f__Rhodobacteraceae	g__Leisingera	s__	GTCCACACCGTAAACGATGAATGCCAGACGTCGGCTAGCATGCTAGTCGGTGTCACACCTAACGGATTAAGCATTCCGCCTGGGGAGTACGGCCGCAAGGTTAAAACTCAAAGGAATTGACGGGGGCCCGCACAAGCGGTGGAGCATGTGGTTTAATTCGAAGCAACGCGCAGAACCTTACCAACCCTTGACATCCTGGGACCGCCAGAGAGATCTGGTTTCCACTTCGGTGGCTCAGTGACAGGTGCTGCATGGCT
9	1.92711	p__Proteobacteria	c__Gammaproteobacteria	o__Alteromonadales	f__Marinobacteraceae	g__Marinobacter	s__	GTCCACGCCGTAAACGATGTCTACTAGCCGTTGGGACTCTTGAAGTCTTAGTGGCGCAGCTAACGCACTAAGTAGACCGCCTGGGGAGTACGGCCGCAAGGTTAAAACTCAAATGAATTGACGGGGGCCCGCACAAGCGGTGGAGCATGTGGTTTAATTCGACGCAACGCGAAGAACCTTACCTGGCCTTGACATGCAGAGAACTTTCCAGAGATGGATTGGTGCCTTCGGGAACTCTGACACAGGTGCTGCATGGCC
10	1.41967	p__Planctomycetes	c__Planctomycetacia	o__Planctomycetales	f__Rubinisphaeraceae	g__	s__	GTCCTAGCTGTAAACGATGAGTACTAGATGGGAGGGGGCTCGCCCCGTCCGGTCGCAGCGAAAGCATTAAGTACTCCGCCTGGGGAGTATGGTCGCAAGGCTGAAACTCAAAGGAATTGACGGGGGCTCACACAAGCGGTGGAGGATGTGGCTTAATTCGAGGCAACGCGAAGAACCTTATCCTGGATTTGACATGCATGGATTAACTCTGTGAAAGCAGAGCCACGCCTTCGGGTGGAACATGCACAGGTGCTGCATGGCT
11	1.21556	p__Proteobacteria	c__Alphaproteobacteria	o__Caulobacterales	f__Hyphomonadaceae	g__	s__	GTCCACACCGTAAACGATGAGTGCTAGTTGTCTGCAGGCATGCCTGTAGGTGACGCAGCTAACGCATTAAGCACTCCGCCTGGGGAGTACGGCCGCAAGGTTAAAACTCAAAGAAATTGACGGGGGCCCGCACAAGCGGTGGAGCATGTGGTTTAATTCGAAGCAACGCGCAGAACCTTACCTACGCTTGACATGCCCGGACGATTTCCAGAGATGGATCTCTCCCTTCGGGGCCGGTGCACAGGTGCTGCATGGCT
12	1.13825	p__Proteobacteria	c__Deltaproteobacteria	o__Bdellovibrionales	f__Bacteriovoracaceae	g__Peredibacter	s__	GTCCACGCCGTAAACGATGAGTACTAGCCCTTGGAGGTATTGACCCCTTCAGGAGCGCAGCTAACGCATTAAGTACTCCGCCTGGGAAGTACGGCCGCAAGGCTAAAACTCAAAGGAATTGACGGGGGCCCGCACAAGCGGTGGATTATGTGGTTTAATTCGAAGCAACGCGCAGAACCTTACCTAGGCTTGAAATCCTTCGAATCCCGAGTAATGTTGGGAGTGCCCGCAAGGGAATGAAGTGACAGGTGCTGCATGGCT
13	1.11776	p__Proteobacteria	c__Gammaproteobacteria	o__Oceanospirillales	f__Pseudohongiellaceae	g__Pseudohongiella	s__	GTCCACGCCGTAAACGATGTCAACTAGCCGTTGGAGATCTTAGTATCTTTAGTGGCGTAGCTAACGCGCTAAGTTGACCGCCTGGGGAGTACGGTCGCAAGATTAAAACTCAAATGAATTGACGGGGGCCCGCACAAGCGGTGGAGCATGTGGTTTAATTCGACGCAACGCGAAGAACCTTACCTGGTCTTGACATCCTCAGAACTTTCCAGAGATGGATTGGTGCCTTCGGGAACTGAGTGACAGGTGCTGCATGGCT
14	1.03775	p__Proteobacteria	c__Alphaproteobacteria	o__Rhodobacterales	f__Rhodobacteraceae	g__Thalassobius	s__	GTCCACACCGTAAACGATGAATGCCAGTCGTCGGCAAGCATGCTTGTCGGTGACACACCTAACGGATTAAGCATTCCGCCTGGGGAGTACGGTCGCAAGATTAAAACTCAAAGGAATTGACGGGGGCCCGCACAAGCGGTGGAGCATGTGGTTTAATTCGAAGCAACGCGCAGAACCTTACCAACCCTTGACATCCTGTGCTAACTCCAGAGATGGAGTGTTCCCTTCGGGGACGCAGTGACAGGTGCTGCATGGCT
15	0.747198	p__Proteobacteria	c__Gammaproteobacteria	o__Cellvibrionales	f__	g__	s__	GTCCACGCCGTAAACGATGTCTACTAGCCGTAGGGCTCCTTGAGGGCTTTGTGGCGTAGCTAACGCGCTAAGTAGACCGCCTGGGGAGTACGGCCGCAAGGTTAAAACTCAAATGAATTGACGGGGGCCCGCACAAGCGGTGGAGCATGTGGTTTAATTCGATGCAACGCGAAGAACCTTACCAGGTCTTGACATCCAGAGAACTTTCCAGAGATGGATTGGTGCCTTCGGGAGCTCTGTGACAGGTGCTGCATGGCT
16	0.454318	p__Proteobacteria	c__Gammaproteobacteria	o__Oceanospirillales	f__Alcanivoracaceae	g__Alcanivorax	s__	GTCCACGCCGTAAACGATGTCTACTAGTCGTTGGGAATCTTAGTATTCTTGGTGACGAAGTTAACGCGATAAGTAGACCGCCTGGGGAGTACGGCCGCAAGGTTAAAACTCAAATGAATTGACGGGGGCCCGCACAAGCGGTGGAGCATGTGGTTTAATTCGATGCAACGCGAAGAACCTTACCAGGCCTTGACATCCTTGGAACTTTCTAGAGATAGATTGGTGCCTTCGGGAGCCAAGTGACAGGTGCTGCATGGCT
17	0.247042	p__Proteobacteria	c__Deltaproteobacteria	o__Bdellovibrionales	f__Bdellovibrionaceae	g__Bdellovibrio	s__	GTCCACGCCGTAAACGCTGATCACTTGGTGTTGGAGGTATTGACCCCTTCAGTGCCGAAGCTAACGCGTTAAGTGATCCGCCTGGGGAGTACGGCCGCAAGGTTAAAACTCAAAGAAATTGACGGGGGCCCGCACAAGCGGTGGAGCATGTGGTTTAATTCGATGCAACGCGCAGAACCTTACCTGGGCTTGACATGTAGTGGACGGGTACTAGAGATAGTCCTTCTCTTCGGAGCTGCTACACAGGTGCTGCATGGCT
